# Supplementary material for: Phylogeography of the gall-inducing micromoth Eucecidoses minutanus Brèthes (Cecidosidae) reveals lineage diversification associated with the Neotropical Peripampasic Orogenic Arc
Source: PLoS One. 2018 Aug 8;13(8):e0201251. doi: 10.1371/journal.pone.0201251 (PMC6082564; doi:10.1371/journal.pone.0201251)
Supplement: S2 Table — (XLSX) [file pone.0201251.s005.xlsx]

## Sheet: Plan1
S2 Table. Mitochondrial sequences generated in this study and deposited in the Genbank database.
				Genbank No
Clade	Province	Pop.	Vouchers	CoI, tRNA-Leu, CoII	16S
Lineage 3	Parana Forest	Pr1_2	LMCI 270-3A, B, C, D	MH667801-04	MH667728-31
Lineage 3	Parana Forest	Pr1_2	LMCI 271-8A, B, C, D	MH667805-08	MH667732-35
Lineage 2	Araucaria Forest	Pr3_5	LMCI 213-2A, B, C, D	MH667776-79	MH667703-06
Lineage 2	Araucaria Forest	Pr3_5	LMCI 14-51A, B, C, D	MH667739-42	MH667669-72
Lineage 2	Araucaria Forest	Pr3_5	LMCI 214-2A, B, C, D	MH667780-82	MH667707-09
Lineage 4	Araucaria Forest	Pr6_8	LMCI 201-19A, B, C, D	MH667757-60	MH667684-87
Lineage 4	Araucaria Forest	Pr6_8	LMCI 205-37A, B, C, D	MH667765-68	MH667692-95
Lineage 4	Araucaria Forest	Pr6_8	LMCI 204-12A, B, C, D	MH667761-64	MH667688-91
Lineage 4	Araucaria Forest	Pr9_11	LMCI 206-8A, B, C, D	MH667769-72	MH667696-99
Lineage 4	Araucaria Forest	Pr9_11	LMCI 207-4 to 207-6	MH667773-75	MH667700-02
Lineage 4	Araucaria Forest	Pr9_11	LMCI 165-2 to 165-5	MH667747-49	XXX
Lineage 1	Pampean	Ch1_3	LMCI 175-3A, B, C, D	MH667750-52	MH667677-79
Lineage 1	Pampean	Ch1_3	LMCI 269-5	MH667797-00	MH667724-27
Lineage 1	Pampean	Ch4_5	LMCI 240-36 to 240-39	MH667794-96	MH667721-23
Lineage 1	Pampean	Ch4_5	LMCI 240-22,240-24,240-25	MH667791-93	MH667718-20
Lineage 5	Chacoan	Ch6	LMCI 298-6A, B, C, D	MH667809-11	MH667736-38
Lineage 6	Monte	Sa1_4	LMCI 240-1,240-3,240-5,240-6	MH667783-86	MH667710-13
Lineage 6	Monte	Sa1_4	LMCI 197-3,197-4,197-7,197-8	MH667753-56	MH667680-83
Lineage 6	Monte	Sa1_4	LMCI 163-21A, B, C, D	MH667743-46	MH667673-76
Lineage 6	Monte	Sa1_4	LMCI 240-14,240-17 to 240- 19	MH667787-90	MH667714-17
